# Supplementary material for: Phosphorus-Doped Hollow Tubular g-C3N4 for Enhanced Photocatalytic CO2 Reduction
Source: Materials (Basel). 2023 Oct 12;16(20):6665. doi: 10.3390/ma16206665 (PMC10608179; doi:10.3390/ma16206665)
Supplement: Supplementary file 1 [file materials-16-06665-s001.zip]

Archive with 1 entries (1 files):
- materials-2640128-supplementary.pdf
